# Supplementary material for: Muscle Quality Index is inversely associated with psychosocial variables among Chilean adolescents
Source: BMC Public Health. 2023 Oct 26;23:2104. doi: 10.1186/s12889-023-16978-w (PMC10601194; doi:10.1186/s12889-023-16978-w)
Supplement: Supplementary file 1 — Additional file 1. Muscle Quality Index is inversely associated with psychosocial variables among Chilean adolescents. [file 12889_2023_16978_MOESM1_ESM.xlsx]

## Sheet: Nueva planilla Datos MQI_dj
SUPPLEMENTARY FILE RAW DATA "Muscle Quality Index is inversely associated with psychosocial variables among Chilean adolescents"
CASE	GENDER	AGE	WAIST CIRCUMFERENCE (cm)	WEIGHT (Kg)	SIZE (cm)	BMI (Kg/m2)	% FAT	FORCE BOTH HANDS	MQI BOTH HANDS FP/PWEIGHT (kg)	MQI BOTH HANDS FP/BMI	MQI BOTH HANDS FP/%FAT	Depression	DEPRESSION RANGES	Anxiety	ANXIETY RANGES	Stress	STRESS RANGES
1	F	14	72.2	55.7	150	24.8	32.7	22.6	0.405745	0.91129	0.691131	8	2	5	2	4	0
2	M	14	87.8	68.6	159	27.1	32.8	33.3	0.485423	1.22878	1.01524	3	0	2	0	8	1
3	M	14	84.3	80.4	168	28.5	34.7	45.8	0.569652	1.60702	1.31988	8	2	4	1	7	0				DEPRESSION
4	M	14	69.9	53	167	19	15.5	35.9	0.677358	1.88947	2.31613	3	0	0	0	7	0		0 WITHOUT
5	M	13	69.3	57.1	164	21.2	19.7	40.9	0.716287	1.92925	2.07614	2	0	1	0	0	0		1 MILD
6	M	14	62.8	45.3	165	16.6	14.8	34.6	0.763797	2.08434	2.33784	12	3	5	2	8	1		2 MODERATE
7	F	12	80	69.8	162	26.6	36.7	22.5	0.32235	0.845865	0.613079	5	1	13	4	9	1		3 SEVERE
8	M	14	70.1	48.2	157	19.6	12	36.6	0.759336	1.86735	3.05	0	0	2	0	3	0		4 EXTREME
9	M	12	68.1	48	157	19.5	20.5	22.9	0.477083	1.17436	1.11707	3	0	3	0	3	0
10	F	13	70.8	55	157	22.3	30	23.5	0.427273	1.05381	0.783333	7	2	6	2	9	1				ANXIETY
11	F	13	75.5	61.6	159	24.4	33.5	25.5	0.413961	1.04508	0.761194	21	4	18	4	21	4		0 WITHOUT
12	M	13	85.6	74.6	176	24.1	25.4	34.3	0.459786	1.42324	1.35039	2	0	6	2	0	0		1 MILD
13	M	14	99.9	96.1	169	33.6	41.1	44.3	0.460978	1.31845	1.07786	12	3	11	4	9	1		2 MODERATE
14	M	13	80.6	64.7	160	25.3	27.7	39.3	0.607419	1.55336	1.41877	11	3	12	4	7	0		3 SEVERE
15	F	14	66.5	50.3	162	19.2	23.2	18.6	0.369781	0.96875	0.801724	21	4	14	4	19	4		4 EXTREME
16	F	13	85	79.6	167	28.5	38.4	26.8	0.336683	0.940351	0.697917	4	0	7	2	3	0
17	M	13	101.6	92.6	155	38.5	41.1	33.9	0.366091	0.880519	0.824818	10	2	11	4	10	2				STRESS
18	F	13	77.2	56.5	148	25.8	33.5	25.3	0.447788	0.98062	0.755224	10	2	13	4	12	2		0 WITHOUT
19	F	13	68.5	51.3	152	22.2	30.1	22.1	0.430799	0.995495	0.734219	13	3	8	3	13	3		1 MILD
20	M	14	82.8	78.7	178	24.8	24.5	41.5	0.527319	1.67339	1.69388	6	1	6	2	8	1		2 MODERATE
21	F	13	71.7	55.8	159	22.1	29	34.8	0.623656	1.57466	1.2	19	4	13	4	18	4		3 SEVERE
22	M	15	77.2	63.4	174	20.9	19	36	0.567823	1.72249	1.89474	7	2	0	0	6	0		4 EXTREME
23	M	15	79.6	67.9	165	24.9	21.4	29.7	0.437408	1.19277	1.38785	8	2	4	1	7	0
24	M	14	98	86.4	167	31	50.2	32.5	0.376157	1.04839	0.64741	13	3	5	2	3	0
25	F	14	81.7	74.6	159	29.5	38.7	27.9	0.373995	0.945763	0.72093	13	3	5	2	6	0
26	F	15	87.3	75.4	154	31.8	40.2	24.6	0.32626	0.773585	0.61194	19	4	14	4	13	3
27	F	14	77.9	63.5	154	26.8	35.1	26	0.409449	0.970149	0.740741	18	4	17	4	14	3
28	F	16	75.6	62.8	157	25.5	32.6	23.6	0.375796	0.92549	0.723926	15	4	12	4	17	4
29	F	15	101.6	97.2	160	38	47	30.9	0.317901	0.813158	0.657447	14	4	12	4	13	3
30	M	15	103	102.1	173	34.1	41.7	53.6	0.524976	1.57185	1.28537	3	0	3	0	3	0
31	F	15	79.2	64.7	162	24.7	32.1	22.4	0.346213	0.906883	0.697819	18	4	17	4	17	4
32	F	15	64	48.7	167	17.5	11.2	35.6	0.731006	2.03429	3.17857	6	1	1	0	7	0
33	M	15	73.7	63.3	165	23.3	28.7	32.8	0.518167	1.40773	1.14286	21	4	20	4	20	4
34	M	15	76.7	62.3	168	22.1	13.1	41.3	0.662921	1.86878	3.15267	1	0	7	2	6	0
35	M	15	60.3	46.6	172	15.8	9.7	27	0.579399	1.70886	2.78351	14	4	10	4	10	2
36	M	15	90.4	79.9	174	26.4	30.2	34.4	0.430538	1.30303	1.13907	7	2	3	0	3	0
37	F	16	84.2	81.8	164	30.4	37.9	28.5	0.348411	0.9375	0.751979	21	4	18	4	16	3
39	F	17	71.5	52.7	157	21.4	24.6	19.1	0.362429	0.892523	0.776423	8	2	6	2	1	0
40	M	16	72	59.9	167	21.5	14.1	38.4	0.641068	1.78605	2.7234	0	0	2	0	4	0
41	M	15	117.6	106.8	170	37	48.3	39.5	0.36985	1.06757	0.817805	6	1	5	2	4	0
42	F	15	88	70.4	160	27.5	35.5	24.4	0.346591	0.887273	0.687324	5	1	5	2	5	0
43	F	15	72.6	55.1	151	24.2	31.3	21.1	0.38294	0.871901	0.674121	13	3	6	2	9	1
44	M	15	65.2	48.2	168	17.1	11.3	26.4	0.547718	1.54386	2.33628	2	0	3	0	3	0
45	M	15	70.5	61.2	163	23	29.3	27.6	0.45098	1.2	0.94198	10	2	9	3	8	1
46	M	16	101.9	100.1	168	35.5	34.5	41.4	0.413586	1.1662	1.2	9	2	4	1	4	0
47	M	17	97.6	91.4	173	30.5	24.9	35.7	0.390591	1.17049	1.43373	14	4	15	4	15	3
48	M	18	83	78.6	181	24	19.1	46.1	0.586514	1.92083	2.41361	4	0	0	0	1	0
49	M	17	91.6	82.4	176	26.6	24.7	41.8	0.507282	1.57143	1.69231	7	2	10	4	7	0
50	M	16	96.5	104.3	178	32.9	29.4	53.4	0.511985	1.6231	1.81633	6	1	6	2	10	2
51	M	17	72.8	56.6	162	21.6	12.9	28.9	0.510601	1.33796	2.24031	8	2	8	3	8	1
52	F	17	80.1	65.5	160	25.6	31.9	33.5	0.51145	1.30859	1.05016	2	0	1	0	0	0
53	M	19	67.6	55.7	173	18.6	7.3	34.5	0.61939	1.85484	4.72603	1	0	3	0	2	0
54	M	17	105.2	97.6	170	33.8	30.4	37.5	0.384221	1.10947	1.23355	6	1	13	4	8	1
55	F	19	93.5	103.8	170	35.9	48.7	28.1	0.270713	0.78273	0.577002	1	0	3	0	8	1
56	M	18	103.8	100.7	178	31.8	30.5	41.9	0.416087	1.31761	1.37377	19	4	8	3	15	3
57	F	18	86.2	88	160	34.4	38.3	30.2	0.343182	0.877907	0.788512	21	4	18	4	21	4
58	F	18	59.5	41.5	154	17.5	11.6	22.1	0.53253	1.26286	1.90517	13	3	3	0	5	0
59	F	17	79.5	60.8	156	25	31.6	22.7	0.373355	0.908	0.718354	6	1	8	3	6	0
60	M	18	92.8	98.6	182	29.8	25.1	49.9	0.506085	1.6745	1.98805	14	4	10	4	13	3
61	F	18	85.3	78.3	155	32.6	39.4	26.6	0.339719	0.815951	0.675127	8	2	13	4	14	3
										-0.384421
